# Supplementary material for: Plasma Thrombospondin-1 in Etiology-Specific Associations with Proteinuria Events in Pediatric Chronic Kidney Disease
Source: Children (Basel). 2025 Aug 21;12(8):1101. doi: 10.3390/children12081101 (PMC12384188; doi:10.3390/children12081101)
Supplement: Supplementary file 1 [file children-12-01101-s001.zip]

Archive with 1 entries (1 files):
- children-3745673-supplementary.pdf
